# Supplementary material for: A System for Real-Time, Online Mixed-Reality Visualization of Cardiac Magnetic Resonance Images
Source: J Imaging. 2021 Dec 14;7(12):274. doi: 10.3390/jimaging7120274 (PMC8709155; doi:10.3390/jimaging7120274)
Supplement: Supplementary file 1 [file jimaging-07-00274-s001.zip]

Archive with 3 entries (3 files):
- SupplementaryVideo1.mp4
- SupplementaryVideo2.mp4
- SupplementaryVideoCaptions.pdf
